# Supplementary material for: Differential Expression of Matrix Metalloproteinases 2, 9 and Cytokines by Neutrophils and Monocytes in the Clinical Forms of Chagas Disease
Source: PLoS Negl Trop Dis. 2017 Jan 24;11(1):e0005284. doi: 10.1371/journal.pntd.0005284 (PMC5261563; doi:10.1371/journal.pntd.0005284)
Supplement: S1 Table — (XLSX) [file pntd.0005284.s003.xlsx]

## Sheet: Plan1
S1 Table – Linear regression between MMPs and Cytokines.
	Non-infected (NI)		Indeterminate (IND)		Cardiac (CARD)
Neutrophils	R2, p value		R2, p value		R2, p value
MMP-2
IL-1b	0.20, 0.37		0.004, 0.96		0.005, 0.84
TNF-a	0.66, 0.05*		0.02, 0.73		0.002, 0.89
TGF-b	0.21, 0.36		0.008, 0.83		0.06, 0.50
IL-10	0.65, 0.05*		0.26, 0.20		0.18, 0.21
MMP-9
IL-1b	0.3, 0.26		0.20, 0.27		0.06, 0.50
TNF-a	0.56, 0.09		0.79, 0.003*		0.02, 0.72
TGF-b	0.02, 0.78		0.43, 0.08		0.02, 0.97
IL-10	0.56, 0.09		0.56, 0.03*		0.25, 0.14
Monocytes	R2, p value		R2, p value		R2, p value
MMP-2
IL-1b	0.26, 0,30		0.50, 0.04*		0.16, 0.24
TNF-a	0.86, 0.008*		0.006, 0.86		0.07, 0.46
TGF-b	0.003, 0.90		0.12, 0.40		0.16, 0.25
IL-10	0.37, 0.2		0.01, 0.78		0.12, 0.36
MMP-9
IL-1b	0.11, 0.51		0.48, 0.06		0.16, 0.25
TNF-a	0.84, 0.01*		0.001, 0.99		0.14, 0.28
TGF-b	0.001, 0.95		0.006, 0.95		0.13, 0.30
IL-10	0.39, 0.18		0.02, 0.75		0.16, 0.24
MMP – Matrix metalloproteinase; IL – Interleukin; TNF – Tumoral Necrosis Factor; TGF – Tumoral Growth Factor;
(*) Significant differences
